# Supplementary material for: Differences in β-lactamase activity and carbapenem resistance among the Bacillus cereus group
Source: Antimicrob Agents Chemother. 2026 Feb 9;70(3):e01302-25. doi: 10.1128/aac.01302-25 (PMC12959158; doi:10.1128/aac.01302-25)
Supplement: Supplemental material — Tables S1 to S3. [file aac.01302-25-s0001.xlsx]

## Sheet: Supplementary Table 1
Supplementary Table 1. Detailed genomic information of Bacillus cereus group isolates sequenced in this study
NR Isolate	Accession Number	Species	MLST	Clonal Complex	panC Clade	Total Length(bp)	No. of Sequences	GC Content(%)	N50	Gap Ratio(%)	Coding Ratio(%)	Completeness	Contamination
5368	BAAIAN000000000.1	B. mosaicus	1429	ST-365	Ⅲ	5545844	78	0.352	289161	0	0.839	0.9688	0.0298
5369	BAAIAO000000000.1	B. cereus s.s.	999	ST-142	Ⅳ	5824317	154	0.351	189475	0	0.827	0.97	0.0476
5371	BAAIAP000000000.1	B. mosaicus	3345		Ⅱ	6489331	98	0.352	346274	0	0.833	0.9941	0.0376
5372	BAAIAQ000000000.1	B. luti	3348		Ⅴ	5464837	63	0.352	265633	0	0.844	0.9606	0.0155
5373	BAAIAR000000000.1	B. mosaicus	3344		Ⅲ	5769216	83	0.35	671241	0	0.834	0.9922	0.0021
5374	BAAIAS000000000.1	B. mosaicus	1420		Ⅲ	5449582	134	0.353	204027	0	0.837	0.948	0.0325
5375	BAAIAT000000000.1	B. mosaicus	1420		Ⅲ	6472039	85	0.353	492662	0	0.832	0.9941	0.0376
5376	BAAIAU000000000.1	B. mosaicus	1050		Ⅲ	5824317	154	0.351	189475	0	0.827	0.97	0.0476
5377	BAAIAV000000000.1	B. mosaicus	1425		Ⅱ	5842960	114	0.351	363880	0	0.831	0.9634	0.0391
5378	BAAIAW000000000.1	B. mosaicus	3341	ST-365 complex	Ⅲ	5666159	74	0.35	380633	0	0.837	0.9915	0.0007
5379	BAAIAX000000000.1	B. mosaicus	2184	ST-205 complex	Ⅲ	5270898	72	0.353	217956	0	0.848	0.9638	0.0152
5380	BAAIAY000000000.1	B. mosaicus	1425		Ⅱ	7232021	1968	0.418	327376	0	0.694	0.9941	0.0039
5381	BAAIAZ000000000.1	B. mosaicus	1050		Ⅲ	5683614	154	0.351	189049	0	0.827	0.97	0.0399
5382	BAAIBA000000000.1	B. mosaicus	3342	ST-365 complex	Ⅲ	5566694	117	0.352	368701	0	0.836	0.9626	0.0269
5383	BAAIBB000000000.1	B. cereus s.s.	2452	ST-18 complex	Ⅳ	5375397	59	0.351	465886	0	0.839	0.9922	0.004
5384	BAAIBC000000000.1	B. mosaicus	784		Ⅱ	5718344	135	0.354	317256	0	0.834	0.9941	0.0089
5385	BAAIBD000000000.1	B. mosaicus	3346		Ⅲ	6019054	128	0.35	214009	0	0.838	0.9941	0.011
5386	BAAIBE000000000.1	B. cereus s.s.	3350		Ⅳ	5425917	60	0.351	354179	0	0.837	0.9889	0.0081
5387	BAAIBF000000000.1	B. luti	151		Ⅴ	6491570	125	0.353	216202	0	0.83	0.9941	0.0376
5388	BAAIBG000000000.1	B. mosaicus	2676		Ⅱ	5863859	122	0.353	282300	0	0.839	0.9941	0.001
5389	BAAIBH000000000.1	B. luti	151		Ⅴ	6489331	98	0.352	346274	0	0.833	0.9941	0.0376
5390	BAAIBI000000000.1	B. luti	151		Ⅴ	6489664	106	0.352	239776	0	0.832	0.9941	0.0376
5391	BAAIBJ000000000.1	B. cereus s.s.	427	ST-142 complex	Ⅳ	5533673	106	0.351	387637	0	0.839	0.9922	0.0006
5392	BAAIBK000000000.1	B. mosaicus	3341	ST-365 complex	Ⅲ	5464837	63	0.352	265633	0	0.844	0.9606	0.0155
5393	BAAIBL000000000.1	B. mosaicus	26		Ⅲ	5717729	122	0.353	253590	0	0.836	0.951	0.0439
5394	BAAIBM000000000.1	B. cereus s.s.	999	ST-142 complex	Ⅳ	5562836	74	0.351	230081	0	0.84	0.9922	0.0006
5395	BAAIBN000000000.1	B. luti	151		Ⅴ	6485733	120	0.352	216202	0	0.83	0.9941	0.0376
5396	BAAIBO000000000.1	B. cereus s.s.	177		Ⅳ	5769216	83	0.35	671241	0	0.834	0.9922	0.0021
5397	BAAIBP000000000.1	B. luti	151		Ⅴ	6479377	95	0.353	467993	0	0.833	0.9941	0.0376
5398	BAAIBQ000000000.1	B. mosaicus	164		Ⅲ	5449582	134	0.353	204027	0	0.837	0.948	0.0325
5399	BAAIBR000000000.1	B. mosaicus	3341	ST-365 complex	Ⅲ	5597680	110	0.352	225855	0	0.836	0.9606	0.0335
5400	BAAIBS000000000.1	B. luti	151		Ⅴ	6472039	85	0.353	492662	0	0.832	0.9941	0.0376
5401	BAAIBT000000000.1	B. cereus s.s.	2891		Ⅳ	5206154	37	0.352	795353	0	0.847	0.9922	0.0069
5402	BAAIBU000000000.1	B. mosaicus	167	ST-365 complex	Ⅲ	6521276	129	0.351	156275	0	0.831	0.967	0.0995
5404	BAAIBV000000000.1	B. luti	151		Ⅴ	6441667	83	0.352	479629	0	0.833	0.9941	0.0376
5405	BAAIBW000000000.1	B. mosaicus	3341	ST-365 complex	Ⅲ	5609270	111	0.352	214219	0	0.838	0.9606	0.0198
5406	BAAIBX000000000.1	B. mosaicus	992		Ⅱ	6083578	184	0.352	217836	0	0.833	0.9941	0.0011
5407	BAAIBY000000000.1	B. mosaicus	167	ST-365 complex	Ⅲ	5711778	140	0.351	149949	0	0.833	0.9623	0.0308
5408	BAAIBZ000000000.1	B. mosaicus	3341	ST-365 complex	Ⅲ	5555945	95	0.352	217712	0	0.836	0.9606	0.0272
5409	BAAICA000000000.1	B. mosaicus	3343	ST-365 complex	Ⅲ	7032249	110	0.345	385968	0	0.823	0.965	0.1607
5410	BAAICB000000000.1	B. mosaicus	3343	ST-365 complex	Ⅲ	5849347	109	0.351	227671	0	0.829	0.9641	0.044
5411	BAAICC000000000.1	B. cereus s.s.	968		Ⅳ	5680637	49	0.35	715045	0	0.834	0.9941	0.0113
5412	BAAICD000000000.1	B. mosaicus	1430	ST-365 complex	Ⅲ	5842960	114	0.351	363880	0	0.831	0.9634	0.0391
5413	BAAICE000000000.1	B. mosaicus	167	ST-365 complex	Ⅲ	6517543	126	0.351	156262	0	0.832	0.967	0.0993
5414	BAAICF000000000.1	B. mosaicus	167	ST-365 complex	Ⅲ	6619121	1058	0.352	34534	0	0.757	0.96	0.1362
5415	BAAICG000000000.1	B. cereus s.s.	1431	ST-142 complex	Ⅳ	5666159	74	0.35	380633	0	0.837	0.9915	0.0007
5416	BAAICH000000000.1	B. mosaicus	167	ST-365 complex	Ⅲ	5270898	72	0.353	217956	0	0.848	0.9638	0.0152
5418	BAAICI000000000.1	B. luti	151		Ⅴ	6538318	92	0.353	423390	0	0.832	0.9941	0.0376

## Sheet: Supplementary Table 2
Supplementary Table 2. Homology and genomic structure of bla1 and BcⅡ
NR Isolate	species	bla1			BcⅡ
		homology		structure type	homology		structure type
		base	amino acid		base	amino acid
5368	B. mosaicus	0.91	0.89	d	0.88	0.87	c
5369	B. cereus s.s.	0.97	0.97	a	1	1	f
5371	B. mosaicus	0.85	0.84	a	0.89	0.88	b
5372	B. luti	0.91	0.9	a	-	-	a
5373	B. mosaicus	0.85	0.86	a	0.89	0.88	d
5374	B. mosaicus	0.91	0.9	a	0.88	0.86	b
5375	B. mosaicus	0.91	0.9	a	0.88	0.86	b
5376	B. mosaicus	0.91	0.91	a	0.88	0.86	b
5377	B. mosaicus	0.93	0.92	a	0.88	0.89	d
5378	B. mosaicus	0.92	0.91	a	0.87	0.87	b
5379	B. mosaicus	0.85	0.86	a	0.89	0.88	d
5380	B. mosaicus	0.91	0.9	a	0.88	0.89	d
5381	B. mosaicus	0.91	0.91	a	0.88	0.86	b
5382	B. mosaicus	0.92	0.91	a	0.88	0.87	c
5383	B. cereus s.s.	0.98	0.98	a	0.99	0.97	f
5384	B. mosaicus	0.9	0.88	c	0.89	0.89	b
5385	B. mosaicus	0.99	0.99	a	0.99	0.97	d
5386	B. cereus s.s.	0.97	0.97	b	0.98	0.96	e
5387	B. luti	0.92	0.91	a	-	-	a
5388	B. mosaicus	0.95	0.94	b	0.89	0.89	b
5389	B. luti	0.91	0.89	a	-	-	a
5390	B. luti	0.91	0.89	a	-	-	a
5391	B. cereus s.s.	0.99	0.99	b	0.98	0.96	f
5392	B. mosaicus	0.92	0.91	a	0.87	0.87	b
5393	B. mosaicus	0.92	0.91	a	0.88	0.89	d
5394	B. cereus s.s.	0.98	0.98	a	1	1	f
5395	B. luti	0.91	0.89	a	-	-	a
5396	B. cereus s.s.	0.99	0.99	a	1	1	f
5397	B. luti	0.91	0.89	a	-	-	a
5398	B. mosaicus	0.92	0.91	a	0.88	0.89	d
5399	B. mosaicus	0.92	0.91	a	0.87	0.87	b
5400	B. luti	0.91	0.89	a	-	-	a
5401	B. cereus s.s.	0.98	0.98	a	0.94	0.93	e
5402	B. mosaicus	0.92	0.91	a	0.87	0.87	b
5404	B. luti	0.92	0.91	a	-	-	a
5405	B. mosaicus	0.92	0.91	a	0.87	0.87	b
5406	B. mosaicus	0.9	0.88	c	0.89	0.91	b
5407	B. mosaicus	0.92	0.91	a	0.87	0.87	b
5408	B. mosaicus	0.92	0.91	a	0.87	0.87	b
5409	B. mosaicus	0.92	0.91	a	0.88	0.87	c
5410	B. mosaicus	0.92	0.91	a	0.88	0.87	c
5411	B. cereus s.s.	0.97	0.97	b	0.98	0.96	f
5412	B. mosaicus	0.92	0.91	a	0.87	0.87	b
5413	B. mosaicus	0.92	0.91	a	0.87	0.87	b
5414	B. mosaicus	0.92	0.91	a	0.87	0.87	b
5415	B. cereus s.s.	0.97	0.96	b	1	0.99	f
5416	B. mosaicus	0.92	0.91	a	0.87	0.87	b
5418	B. luti	0.91	0.89	a	-	-	a
ATCC14579	B. cereus s.s.	1	1	b	1	1	e
The genomic structures surrounding bla1 and BcⅡ are depicted in Figures 2 and 3, respectively.

## Sheet: Supplementary Table 3
Supplementary Table 3. Results of antimicrobial susceptibility, mCIM, enzymatic activity of each isolate
NR Isolate	Species	MIC (µg/mL)		mCIM	enzyme activity (Unit/mg)						enzymatic type
		AMP	MEM		PCNG	PCNG with CFX	fold (PCNG)	MEM	MEM with CFX	fold (MEM)
5368	B. mosaicus	>256	8	positive	60.2929	72.7612	1.2068	1.97473	2.80064	1.41824	constitutive
5369	B. cereus s.s.	32	0.06	negative	-	-	-	-	-	-	-
5371	B. mosaicus	128	0.06	negative	0.293163	6.69259	22.8289	0.0321163	0.256613	7.99011	inducible
5372	B. luti	>256	8	negative	113.458	148.248	1.30663	0.0361322	0.0344084	0.952291	constitutive
5373	B. mosaicus	64	≤0.03	negative	0.318664	4.58432	14.3861	0.0349099	0.0358726	1.02758	inducible
5374	B. mosaicus	8	4	positive	5.18992	5.38736	1.03804	1.0559	1.2726	1.20523	silent
5375	B. mosaicus	16	4	positive	2.42556	6.48916	2.67532	0.708593	1.69645	2.39411	silent
5376	B. mosaicus	128	≤0.03	negative	-	-	-	-	-	-	-
5377	B. mosaicus	256	0.5	negative	3.05965	22.8178	7.45763	0.0335188	0.427582	12.7565	inducible
5378	B. mosaicus	32	2	positive	3.39767	12.3034	3.62112	0.0930545	0.694982	7.46855	inducible
5379	B. mosaicus	32	≤0.03	negative	0.321783	2.73996	8.51493	0.0352516	0.0375206	1.06437	inducible
5380	B. mosaicus	>256	≤0.03	negative	0.347035	7.88887	22.7322	0.038018	0.157133	4.13312	inducible
5381	B. mosaicus	128	0.06	negative	-	-	-	-	-	-	-
5382	B. mosaicus	32	≤0.03	negative	-	-	-	-	-	-	-
5383	B. cereus s.s.	>256	2	negative	0.333031	28.1634	84.5671	0.0364838	0.0308533	0.845671	inducible
5384	B. mosaicus	32	≤0.03	negative	-	-	-	-	-	-	-
5385	B. mosaicus	>256	4	positive	166.232	224.822	1.35246	0.493928	0.91985	1.86232	constitutive
5386	B. cereus s.s.	256	4	positive	8.30217	60.0075	7.22793	0.20464	1.34072	6.55163	inducible
5387	B. luti	>256	8	negative	78.6415	127.349	1.61937	0.0398854	0.0371044	0.930274	constitutive
5388	B. mosaicus	64	4	positive	60.7872	97.9541	1.61143	0.896444	1.67671	1.8704	constitutive
5389	B. luti	>256	8	negative	59.6597	86.28	1.4462	0.0429985	0.0407416	0.947512	constitutive
5390	B. luti	256	8	negative	67.4704	88.1731	1.30684	0.0401709	0.0377322	0.939293	constitutive
5391	B. cereus s.s.	64	0.06	negative	-	-	-	-	-	-	-
5392	B. mosaicus	64	2	positive	0.354677	17.1546	48.3668	0.0971381	1.25287	12.8978	inducible
5393	B. mosaicus	64	0.06	negative	-	-	-	-	-	-	-
5394	B. cereus s.s.	128	0.06	negative	-	-	-	-	-	-	-
5395	B. luti	256	8	negative	61.6962	101.64	1.64743	0.0384027	0.039767	1.03553	constitutive
5396	B. cereus s.s.	>256	8	positive	125.308	159.573	1.27344	2.12778	3.6718	1.72565	constitutive
5397	B. luti	>256	8	negative	56.8109	84.1287	1.48085	0.0370457	0.0360015	0.971811	constitutive
5398	B. mosaicus	32	≤0.03	negative	-	-	-	-	-	-	-
5399	B. mosaicus	32	2	negative	0.34981	6.83258	19.5323	0.038322	0.280693	7.3246	inducible
5400	B. luti	256	8	negative	50.8417	110.927	2.18182	0.0464146	0.0353262	0.7611	constitutive
5401	B. cereus s.s.	128	0.06	negative	-	-	-	-	-	-	-
5402	B. mosaicus	32	≤0.03	negative	0.269902	5.18219	19.2003	0.029568	0.410016	13.8669	inducible
5404	B. luti	>256	8	negative	73.0133	85.4177	1.16989	0.0384552	0.0377322	0.981201	constitutive
5405	B. mosaicus	32	2	negative	0.718624	5.62365	7.82558	0.039363	0.539067	13.6948	inducible
5406	B. mosaicus	16	≤0.03	negative	-	-	-	-	-	-	-
5407	B. mosaicus	16	0.06	negative	-	-	-	-	-	-	-
5408	B. mosaicus	8	1	negative	2.81004	2.35168	0.836884	0.0384803	0.0429381	1.11585	silent
5409	B. mosaicus	32	0.06	negative	-	-	-	-	-	-	-
5410	B. mosaicus	32	≤0.03	negative	0.456513	10.695	23.4276	0.0500114	0.502135	10.0404	inducible
5411	B. cereus s.s.	256	0.06	negative	0.325231	10.4475	32.1232	0.0356293	0.0953773	2.67693	inducible
5412	B. mosaicus	16	≤0.03	negative	0.375355	5.07487	13.5202	0.0411205	0.104242	2.53504	inducible
5413	B. mosaicus	64	≤0.03	negative	0.296996	5.96459	20.0831	0.0325362	0.424727	13.054	inducible
5414	B. mosaicus	16	≤0.03	negative	0.215255	7.45111	34.6153	0.0235814	0.190464	8.0769	inducible
5415	B. cereus s.s.	64	0.06	negative	0.383206	0.356484	0.930269	0.0419805	0.0390532	0.930269	silent
5416	B. mosaicus	32	0.06	negative	0.447967	10.161	22.6826	0.0490752	0.788482	16.0668	inducible
5418	B. luti	>256	8	negative	101.882	100.426	0.985703	0.0536602	0.0474213	0.883734	constitutive
ATCC14579	B. cereus s.s.	64	0.06	negative	2.1514	3.61138	1.67862	0.0392814	0.039563	1.00717	silent
Abbreviations: MIC, minimum inhibitory concentration; AMP, ampicillin; MEM, meropenem; mCIM, modified carbapenem inactivation method; PCNG, penicillin G; CFX, cefoxitin
